# Supplementary material for: Clinically relevant CHK1 inhibitors abrogate wild-type and Y537S mutant ERα expression and proliferation in luminal primary and metastatic breast cancer cells
Source: J Exp Clin Cancer Res. 2022 Apr 13;41:141. doi: 10.1186/s13046-022-02360-y (PMC9006609; doi:10.1186/s13046-022-02360-y)
Supplement: Supplementary file 2 — Additional file 2. Supplementary Table 1 [file 13046_2022_2360_MOESM2_ESM.xlsx]

## Sheet: Figure 2B
	Cell Line	Chk1_pS345 RPPA signal (log2) Protein Array	Chk2_pT68 RPPA signal (log2) Protein Array	ER-alpha_pS118 RPPA signal (log2) Protein Array	ER status	PR status	HER2 status
	HCC38	-0.133145	-0.11036	0.008828	-	-	-
	DU4475	-0.145212	-0.317521	0.177039	-	-	-
	MDAMB175VII	-0.012779	-0.42482	0.184802	+	-	-
	T47D	-0.265011	-0.007664	0.37154	+	+	-
	KPL1	0.015742	-0.106436	0.604354	+	-	-
	MDAMB231	0.287523	-0.136381	-0.073108	-	-	-
	HCC2218	-0.391518	-0.193742	0.041549	-	-	+
	HCC1954	0.039467	-0.001797	-0.107906	-	-	+
	CAMA1	-0.21046	-0.164311	0.032111	+	+/-	-
	HMC18	-0.17586	0.166339	-0.090511	-	-	+
	AU565	0.083507	0.21033	0.106836	-	-	+
	HS578T	-0.232881	0.206908	0.115388	-	-	+
	BT20	-0.041282	0.122694	-0.121777	-	-	-
	MDAMB361	0.099836	-0.094972	0.825134	+	+	+
	MDAMB436	-0.050478	0.036982	-0.081565	-	-	+
	SKBR3	0.019647	0.05776	0.02932	-	-	+
	HCC1143	0.107033	0.611269	-0.141449	-	-	+
	HCC1937	0.397591	0.439777	-0.169328	-	-	+
	HCC1569	0.430658	0.400137	-0.285784	-	-	+
	HCC1395	-0.001742	0.417674	-0.028446	-	-	+
	HCC1187	0.158327	0.036264	0.005233	-	-	+
	ZR751	-0.225902	-0.118518	0.711574	+	+/-	-
	HCC70	0.547804	0.043321	0.057676	-	-	+
	MCF7	-0.097702	-0.141184	0.426867	+	+	-
	HCC202	0.037563	0.087312	-0.124091	-	-	+
	MDAMB157	0.040694	0.627161	-0.056317	-	-	+
	EFM192A	0.186949	-0.294344	0.084653	+	+	+
	MDAMB453	0.124766	-0.154693	0.181015	-	-	+
	EFM19	-0.081539	0.084183	0.697976	+	+	-
	BT474	0.041232	-0.507908	0.517869	+	+	+
	MDAMB415	-0.0202	0.116425	0.571104	+	+/-	-
	MDAMB468	0.303581	0.01297	-0.114881	-	-	+
	CAL851	-0.2549	-0.249297	-0.224487	-	-	+
	UACC812	-0.206958	-0.363062	0.339272	+	+/-	+
	CAL148	0.011472	-0.271992	0.260941	-	-	+
	MDAMB134VI	0.257048	-0.130133	2.93608	+	-	-
	HCC1500	0.037126	-0.246321	0.905398	+	+	-
	HCC1599	0.677857	0.256423	0.174262	-	-	+
	UACC893	-0.114242	0.22169	-0.127073	-	-	+
	HDQP1	0.104303	0.306156	-0.11732	-	-	+
	HCC1419	-0.155056	0.084562	0.15401	+	-	+
	BT483	-0.010858	0.067568	1.10116	+	+/-	-
	HCC1428	-0.01966	-0.203808	1.61785	+	+	-
	ZR7530	-0.099621	-0.33207	1.05907	+	-	+
	CAL51	-0.184616	-0.23913	-0.326875	-	-	+
	CAL120	-0.245566	-0.0824	-0.053951	-	-	-
	JIMT1	0.023719	0.109041	-0.312259	-	-	+

## Sheet: Figure 2C
	Cell Line	ER-alpha_pS118 RPPA signal (log2) Protein Array	Chk2_pT68 RPPA signal (log2) Protein Array	ER status	PR status	HER2 status
	MDAMB175VII	0.184802	-0.42482	+	-	-
	T47D	0.37154	-0.00766	+	+	-
	KPL1	0.604354	-0.10644	+	-	-
	CAMA1	0.032111	-0.16431	+	+/-	-
	ZR751	0.711574	-0.11852	+	+/-	-
	MCF7	0.426867	-0.14118	+	+	-
	EFM19	0.697976	0.084183	+	+	-
	MDAMB415	0.571104	0.116425	+	+/-	-
	MDAMB134VI	2.93608	-0.13013	+	-	-
	HCC1500	0.905398	-0.24632	+	+	-
	HCC1419	0.15401	0.084562	+	-	+
	BT483	1.10116	0.067568	+	+/-	-
	HCC1428	1.61785	-0.20381	+	+	-
	MDAMB361	0.825134	-0.09497	+	+	+
	EFM192A	0.084653	-0.29434	+	+	+
	BT474	0.517869	-0.50791	+	+	+
	UACC812	0.339272	-0.36306	+	+/-	+
	ZR7530	1.05907	-0.33207	+	-	+

## Sheet: Figure 2D
	Cell Line	ER-alpha_pS118 RPPA signal (log2) Protein Array	Chk1_pS345 RPPA signal (log2) Protein Array	ER status	PR status	HER2 status
	MDAMB175VII	0.184802	-0.01278	+	-	-
	T47D	0.37154	-0.26501	+	+	-
	KPL1	0.604354	0.015742	+	-	-
	CAMA1	0.032111	-0.21046	+	+/-	-
	ZR751	0.711574	-0.2259	+	+/-	-
	MCF7	0.426867	-0.0977	+	+	-
	EFM19	0.697976	-0.08154	+	+	-
	MDAMB415	0.571104	-0.0202	+	+/-	-
	MDAMB134VI	2.93608	0.257048	+	-	-
	HCC1500	0.905398	0.037126	+	+	-
	HCC1419	0.15401	-0.15506	+	-	+
	BT483	1.10116	-0.01086	+	+/-	-
	HCC1428	1.61785	-0.01966	+	+	-
	MDAMB361	0.825134	0.099836	+	+	+
	EFM192A	0.084653	0.186949	+	+	+
	BT474	0.517869	0.041232	+	+	+
	UACC812	0.339272	-0.20696	+	+/-	+
	ZR7530	1.05907	-0.09962	+	-	+

## Sheet: Figure 2E
	Cell Line	Z score CHEK1 CRISPR/CAS9	Z score CHEK2 CRISPR/CAS9	Z score ESR1 CRISPR/CAS9	ER status	PR status	HER2 status
	SKBR3	-2.42411	-0.0142585	-0.0154615	-	-	+
	MCF7	-1.83956	0.115922	-0.824547	+	+	-
	KPL1	-1.60669	0.00260659	-0.725688	+	-	-
	ZR751	-2.08785	0.22592	-0.476624	+	+/-	-
	HCC1187	-1.87007	0.190092	-0.00284693	-	-	+
	T47D	-2.11957	0.115345	-1.09248	+	+	-
	HS578T	-2.29922	0.139119	0.030002	-	-	+
	CAL120	-2.37365	0.0743042	-0.0170642	-	-	-
	HCC1937	-2.50157	0.0729803	-0.126066	-	-	+
	AU565	-1.78861	0.0736284	-0.191196	-	-	+
	DU4475	-2.11045	0.211443	0.088801	-	-	-
	HCC38	-2.08367	0.0250905	0.0607473	-	-	-
	HCC1419	-2.07264	0.052584	-0.704964	+	-	+
	BT549	-2.39568	0.147228	-0.0209824	-	-	+
	EFM19	-0.704092	-0.0219693	-0.989322	+	+	-
	HCC1428	-1.91679	0.102529	-1.11056	+	+	-
	HCC1143	-2.24607	0.297566	-0.124517	-	-	+
	UACC893	-2.33556	0.00716916	-0.0151037	-	-	+
	MDAMB436	-2.37271	0.101602	-0.039304	-	-	+
	MDAMB157	-2.52905	0.0614424	-0.0898472	-	-	+
	HCC1806	-2.25496	0.054367	-0.0786885	-	-	+
	HCC70	-2.14737	0.00683358	-0.146633	-	-	+
	HCC1395	-2.4625	0.0898143	-0.0793539	-	-	+
	JIMT1	-2.33625	0.0921874	-0.0614093	-	-	+
	HMC18	-2.21827	-0.0409583	-0.0177154	-	-	+
	HCC202	-2.60918	0.0372406	0.0651222	-	-	+
	MDAMB231	-2.13595	0.0531263	-0.0988521	-	-	-
	CAMA1	-2.4322	0.077915	-0.73683	+	+/-	-
	MDAMB468	-2.21355	0.00706817	-0.0865177	-	-	+
	CAL51	-2.15166	0.104354	-0.0317867	-	-	+
	HCC1954	-1.93728	0.102066	-0.0345046	-	-	+
	MDAMB415	-2.42755	0.13862	-0.938536	+	+/-	-
	MDAMB453	-2.36598	0.0461962	-0.0481982	-	-	+
	MDAMB361	-2.30975	-0.0315227	-0.642997	+	+	+
	EVSAT	-1.68987	0.0923241	-0.0540597	-	-	+
	SUM1315MO2	-2.34976	-0.0548896	0.0114589	-	-	+
	SUM149PT	-2.45052	-0.0184854	-0.00367369	-	-	+
	SUM159PT	-2.30661	0.088766	-0.273364	-	-	+
	SUM229PE	-2.25176	-0.0854294	-0.139095	-	-	-
	SUM52PE	-2.7201	0.195285	-0.0296842	+	-	-
	MFM223	-2.13533	0.194045	-0.173528	-	-	+
	21NT	-2.25791	0.0178721	0.10117	-	+/-	+

## Sheet: Figure 2F
	Cell Line	Z score CHEK1 siRNA	Z score CHEK2 siRNA	Z score ESR1 siRNA	ER status	PR status	HER2 status
	600MPE	-0.322572	0.257753	-0.815534	+	-	-
	AU565	-0.345899	-0.0187668	-0.179709	-	-	+
	BT20	-0.193552	0.107148	-0.102628	-	-	-
	BT474	0.0258427	0.0910554	-0.57728	+	+	+
	BT483	-0.843891	0.290233	-1.07884	+	+/-	-
	BT549	-0.235219	-0.0822521	-0.0418059	-	-	+
	CAL120	-0.0626492	0.0346903	-0.0655711	-	-	-
	CAL148	-0.734038	0.131429	-0.354735	-	-	+
	CAL51	-0.304011	0.0393613	-0.155664	-	-	+
	CAL851	-0.654312	0.0263171	-0.101437	-	-	+
	CAMA1	0.0269347	0.156525	-0.816571	+	+/-	-
	DU4475	-0.181106	0.339182	-0.0613007	-	-	-
	EFM192A	-0.22413	-0.00325091	-0.672527	+	+	+
	EFM19	-0.0328383	-0.035347	-1.2608	+	+	-
	EVSAT	-0.497353	0.00348456	0.204012	-	-	+
	HCC1008	-1.10179	0.164722	0.340954	-	-	+
	HCC1143	-0.102891	0.19842	0.115881	-	-	+
	HCC1187	-0.345716	0.0373068	-0.230318	-	-	+
	HCC1395	-0.556867	0.147326	-0.060973	-	-	+
	HCC1419	-0.217555	0.0307304	-0.431488	+	-	+
	HCC1428	-0.192282	0.0765536	-0.723167	+	+	-
	HCC1500	-0.399859	0.121866	-1.07926	+	+	-
	HCC1569	-0.642185	0.31199	-0.058338	-	-	+
	HCC1599	-0.70066	0.16548	-0.110957	-	-	+
	HCC1806	-0.813053	0.0311732	-0.130079	-	-	+
	HCC1937	-0.358815	-0.0749321	-0.128894	-	-	+
	HCC1954	-0.327552	0.100953	-0.0910746	-	-	+
	HCC202	-0.533199	0.0862177	-0.0264692	-	-	+
	HCC2185	-0.185616	-0.275234	-0.0830465	-	-	+
	HCC2218	0.123304	0.116415	0.103733	-	-	+
	HCC3153	-0.520431	-0.0452828	0.105577	-	-	-
	HCC38	-0.874991	-0.0783598	-0.132976	-	-	-
	HCC70	-0.618535	0.130686	-0.00659563	-	-	+
	HDQP1	-0.105629	0.108017	-0.027659	-	-	+
	HMC18	-0.339311	0.147774	-0.149703	-	-	+
	HS578T	-0.548201	0.103247	-0.125494	-	-	+
	JIMT1	-0.732505	0.0993896	-0.105295	-	-	+
	KPL1	-0.450428	0.0608169	-0.831468	+	-	-
	LY2	-0.420767	-0.098678	-0.859712	+	-	-
	MCF7	-0.509906	0.0826766	-0.687594	+	+	-
	MDAMB134VI	-0.926585	0.409274	-0.448108	+	-	-
	MDAMB157	-0.560709	0.247111	-0.210153	-	-	+
	MDAMB175VII	-0.448269	0.176322	-0.19615	+	-	-
	MDAMB231	-0.415307	0.00578756	0.0123714	-	-	-
	MDAMB330	-0.562613	0.0552129	-0.499892	+	-	+
	MDAMB361	-0.658157	0.105465	-0.545776	+	+	+
	MDAMB415	-0.274158	0.157752	-0.598403	+	+/-	-
	MDAMB436	-0.983351	0.0453339	-0.165715	-	-	+
	MDAMB453	-0.145865	0.000212426	-0.0287423	-	-	+
	MDAMB468	-0.192422	0.00361013	-0.0443682	-	-	+
	MFM223	-0.284495	0.179269	-0.586106	-	-	+
	SKBR3	-0.611	0.0417001	-0.0584534	-	-	+
	SKBR5	-0.317424	0.362209	-0.0530688	-	-	+
	SKBR7	-0.200626	0.00113377	-0.717786	-	-	-
	SUM102PT	-0.340266	0.637165	0.0253697	-	-	+
	SUM1315MO2	-0.249866	-0.380312	-0.300039	-	-	+
	SUM149PT	-0.913733	0.165703	-0.204739	-	-	+
	SUM159PT	-0.144809	-0.0854544	0.0574064	-	-	+
	SUM185PE	-0.273612	0.259487	-0.242585	-	-	+
	SUM190PT	0.241918	0.157149	0.43076	-	-	+
	SUM225CWN	-0.243817	0.113317	0.30645	-	-	+
	SUM229PE	-0.750809	0.199584	-0.318396	-	-	-
	SUM44PE	-0.325511	-0.227415	-0.656886	+	-	+
	SUM52PE	-0.415159	2.47894e-05	-0.105942	+	-	-
	T47D	0.169144	0.0617705	-0.913713	+	+	-
	UACC812	-0.179995	0.07619	-0.783096	+	+/-	+
	UACC893	-0.556286	0.235098	-0.219559	-	-	+
	ZR751	-0.206429	0.291751	-0.549283	+	+/-	-
	ZR7530	-0.110547	0.175313	-0.731952	+	-	+
	ZR75B	0.275882	0.332449	-0.931452	+	-	-

## Sheet: Figure 5A_A
	Cell Line	AZD7762 log2 fold change Drug sensitivity (PRISM Repurposing Primary Screen)	LY2606368 (Prexasertib) log2 fold change Drug sensitivity (PRISM Repurposing Primary Screen)	SCH-900776 (MK8776) log2 fold change Drug sensitivity (PRISM Repurposing Primary Screen)	PF-477736 log2 fold change Drug sensitivity (PRISM Repurposing Primary Screen)	ER status	PR status	HER2 status
	BT474	-1.23275	0.0943415	0.745532	-1.08971	+	+	+
	CAL120	-3.60585	-0.945755	1.79972	-3.17337	-	-	-
	CAL51	-3.57203	0.312502	0.529323	-0.883641	-	-	+
	CAMA1	-0.324798	0.106766	-0.124226	-0.799501	+	+/-	-
	EFM19	-1.39456	0.94364	1.00208	0.84905	+	+	-
	EFM192A	1.45978	0.557099	0.540517	0.169377	+	+	+
	HCC1143	-2.61447	-1.93229	0.420057	-1.70647	-	-	+
	HCC1395	0.482827	0.370716	-0.145572	-1.07432	-	-	+
	HCC1419	-0.503508	0.748505	1.15709	-0.857046	+	-	+
	HCC1428	-1.7242	0.622301	-1.59041	-1.86923	+	+	-
	HCC1937	-2.04919	-1.6172	-0.46342	-0.227471	-	-	+
	HCC1954	-5.16469	-3.74688	-0.234964	-4.54594	-	-	+
	HCC38	-1.16002	-0.79389	-2.49165	-1.96073	-	-	-
	HDQP1	-3.54954	-3.10433	-1.99313	-1.11383	-	-	+
	HMC18	-2.72223	-1.17597	-1.38621	-5.16417	-	-	+
	JIMT1	-3.32614	-1.56664	-2.01634	-2.61207	-	-	+
	MCF7	-3.63705	0.327252	-0.18724	-1.604	+	+	-
	MDAMB175VII	0.506019	0.79558	1.08842	0.248952	+	-	-
	MDAMB231	-2.85985	-1.58115	0.905662	-0.334755	-	-	-
	MDAMB361	-1.18501	0.317312	1.64676	-0.953926	+	+	+
	MDAMB436	-2.98708	-0.971255	-0.461611	-1.89742	-	-	+
	MDAMB468	-2.39242	-0.521908	-2.58793	-2.04916	-	-	+
	T47D	0.129467	-0.203263	0.663388	-1.02562	+	+	-
	ZR751	-0.0534044	0.522455	0.925288	0.34241	+	+/-	-
	Cell Line	LY2603618 log2 fold change Drug sensitivity (PRISM Repurposing Primary Screen)	PD-407824 log2 fold change Drug sensitivity (PRISM Repurposing Primary Screen)	CHIR-124 log2 fold change Drug sensitivity (PRISM Repurposing Primary Screen)	SB-218078 log2 fold change Drug sensitivity (PRISM Repurposing Primary Screen)	ER status	PR status	HER2 status
	BT474	-1.21503	0.296254	-2.08776	-0.140479	+	+	+
	CAL120	0.618547	0.515332	-3.35567	0.296508	-	-	-
	CAL51	0.394329	0.471817	-3.53769	0.692849	-	-	+
	CAMA1	-2.4227	-0.135288	-0.212959	-0.546853	+	+/-	-
	EFM19	0.712051	1.23707	-1.3397	-0.516758	+	+	-
	EFM192A	0.551628	0.0298819	-0.00823394	-0.424962	+	+	+
	HCC1143	-2.73398	-1.32107	-2.58504	-0.13618	-	-	+
	HCC1395	-2.00948	0.188386	-1.5885	-14736663	-	-	+
	HCC1419	-0.312414	1.09235	-1.05396	-0.222525	+	-	+
	HCC1428	0.153534	0.821994	-1.44884	-0.142765	+	+	-
	HCC1937	-2.10868	-0.213399	-2.12052	0.248135	-	-	+
	HCC1954	-3.35632	-0.645146	-5.26996	0.350722	-	-	+
	HCC38	-1.50757	-1.05386	-0.933559	-1236363152	-	-	-
	HDQP1	-0.811408	0.863045	-3.49265	0.390935	-	-	+
	HMC18	-2.57423	-0.739518	-3.71675	-1396499006	-	-	+
	JIMT1	-3.79281	-1.91331	-3.42247	0.0334563	-	-	+
	MCF7	0.425452	-0.355435	-3.86124	-0.556273	+	+	-
	MDAMB175VII	0.810052	1.17063	-0.881789	0.0982644	+	-	-
	MDAMB231	0.0505873	1.25609	-2.54342	0.781797	-	-	-
	MDAMB361	-0.747758	0.530878	-1.23962	1112735249	+	+	+
	MDAMB436	-1.61353	0.363117	-3.03558	-1244756788	-	-	+
	MDAMB468	-1.91967	-0.34978	-2.98697	-1184771728	-	-	+
	T47D	-0.214861	0.505728	-1.2448	0.351772	+	+	-
	ZR751	-0.717412	0.732301	-1.53976	0.48067	+	+/-	-
	Cell Line	VE-822 log2 fold change Drug sensitivity (PRISM Repurposing Primary Screen)	KU-60019 log2 fold change Drug sensitivity (PRISM Repurposing Primary Screen)	Tamoxifen log2 fold change Drug sensitivity (PRISM Repurposing Primary Screen)		ER status	PR status	HER2 status
	BT474	0.806535	0.739924	-0.637506		+	+	+
	CAL120	1.21645	0.559182	0.276821		-	-	-
	CAL51	-0.709825	0.670225	-0.484487		-	-	+
	CAMA1	1.08681	1.02384	0.450888		+	+/-	-
	EFM19	0.917212	0.606766	0.478654		+	+	-
	EFM192A	1.07746	1.36196	0.456162		+	+	+
	HCC1143	-2.56477	0.551045	1.06462		-	-	+
	HCC1395	1.1282	0.759959	0.205246		-	-	+
	HCC1419	1.41354	0.994043	0.307581		+	-	+
	HCC1428	-0.902645	0.64972	0.46592		+	+	-
	HCC1937	-0.496457	0.336137	0.467684		-	-	+
	HCC1954	-3.2152	0.0454572	0.211656		-	-	+
	HCC38	-0.708286	1.30063	-0.191536		-	-	-
	HDQP1	-2.28786	0.331807	0.137434		-	-	+
	HMC18	-2.56272	0.801517	-0.40339		-	-	+
	JIMT1	-2.31481	0.432489	0.878868		-	-	+
	MCF7	-0.252576	-0.13726	0.101043		+	+	-
	MDAMB175VII	0.492443	0.89018	0.375212		+	-	-
	MDAMB231	-0.00050773	-0.0350558	-0.0362405		-	-	-
	MDAMB361	0.748132	0.434364	-0.250977		+	+	+
	MDAMB436	-0.416924	-0.522867	-0.18257		-	-	+
	MDAMB468	-0.240575	-0.126342	-0.0623359		-	-	+
	T47D	0.584138	0.5467	0.135577		+	+	-
	ZR751	-0.510484	0.98011	-0.00588004		+	+/-	-
