# Supplementary material for: Clinically relevant CHK1 inhibitors abrogate wild-type and Y537S mutant ERα expression and proliferation in luminal primary and metastatic breast cancer cells
Source: J Exp Clin Cancer Res. 2022 Apr 13;41:141. doi: 10.1186/s13046-022-02360-y (PMC9006609; doi:10.1186/s13046-022-02360-y)
Supplement: Supplementary file 3 — Additional file 3. Supplementary Table 2 [file 13046_2022_2360_MOESM3_ESM.xlsx]

## Sheet: Figure 3
	FIGURE 3A									FIGURE 3B								FIGURE 3C
	FIGURE 3D									FIGURE 3E

## Sheet: Figure 4
	FIGURE 4A									FIGURE 4B								FIGURE 4C						FIGURE 4D
	FIGURE 4F									FIGURE 4G								FIGURE 4H						FIGURE 4I
	FIGURE 4O									FIGURE 4P

## Sheet: Figure 5
	FIGURE 5B

## Sheet: Figure 6
	FIGURE 6B										FIGURE 6C

## Sheet: Figure 7
	FIGURE 7A									FIGURE 7B								FIGURE 7C										FIGURE 7D
	FIGURE 7E									FIGURE 7F

## Sheet: Figure 8
	FIGURE 8A								FIGURE 8B
	FIGURE 8D								FIGURE 8e

## Sheet: Figure 9
	FIGURE 9A									FIGURE 9C

## Sheet: Supplementary Fig.1
Supplementary Fig. 1A				Supplementary Fig. 1B					Supplementary Fig. 1C					Supplementary Fig. 1D
Supplementary Fig. 1E				Supplementary Fig. 1F					Supplementary Fig. 1G					Supplementary Fig. 1H

## Sheet: Supplementary Fig.2
	Supplementary Fig.2A
