# Supplementary material for: Clinically relevant CHK1 inhibitors abrogate wild-type and Y537S mutant ERα expression and proliferation in luminal primary and metastatic breast cancer cells
Source: J Exp Clin Cancer Res. 2022 Apr 13;41:141. doi: 10.1186/s13046-022-02360-y (PMC9006609; doi:10.1186/s13046-022-02360-y)
Supplement: Supplementary file 4 — Additional file 4. Supplementary Table 3 [file 13046_2022_2360_MOESM4_ESM.xlsx]

## Sheet: Figure 1E
Affy ID:	205393_s_at	CHEK1, CHK1
Survival:	RFS
Auto select best cutoff:	checked
Follow up threshold:	120 months
Censore at threshold:	checked
Compute median over entire database:	false
Cutoff value used in analysis:	250
Expression range of the probe:	5 - 898
Probe set option:	user selected probe set
Invert HR values below 1:	not checked
Restrictions
ER status - IHC:	ER negative
ER status - array:	ER negative
PR status - IHC:	all
HER2 status - array:	all
Subtype - StGallen:	all
Subtype - PAM50:	all
Lymph node status:	all
Grade:	all
TP53 status:	all
Pietenpol subtype:	all
Use earlier release of the database:	all
Use following dataset for the analysis:	all			Auto cutoff plot
Quality control
Remove redundant samples:	checked
Array quality control:	exclude biased arrays
Proportional hazards assumption:	checked
Cohort
Cohorts:	not selected
Results
P value:	0.0185
FDR:	over 50%
				Upper quartile survival
				Low expression cohort (months)	High expression cohort (months)
				23	38.7

## Sheet: Figure 1F
Affy ID:	205393_s_at	CHEK1, CHK1
Survival:	RFS
Auto select best cutoff:	checked
Follow up threshold:	120 months
Censore at threshold:	checked
Compute median over entire database:	false
Cutoff value used in analysis:	85
Expression range of the probe:	2 - 666
Probe set option:	user selected probe set
Invert HR values below 1:	not checked
Restrictions
ER status - IHC:	ER positive
ER status - array:	ER positive
PR status - IHC:	all
HER2 status - array:	all
Subtype - StGallen:	all
Subtype - PAM50:	all
Lymph node status:	all
Grade:	all
TP53 status:	all
Pietenpol subtype:	all
Use earlier release of the database:	all
Use following dataset for the analysis:	all
				Auto cutoff plot
Quality control
Remove redundant samples:	checked
Array quality control:	exclude biased arrays
Proportional hazards assumption:	checked
Cohort
Cohorts:	not selected
Results
P value:	1.3e-05
FDR:	0.02
				Upper quartile survival
				Low expression cohort (months)	High expression cohort (months)
				102.4	60.6

## Sheet: Figure 1G
Affy ID:	210416_s_at	bA444G7, CDS1, RAD53, ...
Survival:	RFS
Auto select best cutoff:	checked
Follow up threshold:	120 months
Censore at threshold:	checked
Compute median over entire database:	false
Cutoff value used in analysis:	252
Expression range of the probe:	9 - 958
Probe set option:	user selected probe set
Invert HR values below 1:	not checked
Restrictions
ER status - IHC:	ER negative
ER status - array:	ER negative
PR status - IHC:	all
HER2 status - array:	all
Subtype - StGallen:	all
Subtype - PAM50:	all
Lymph node status:	all
Grade:	all
TP53 status:	all
Pietenpol subtype:	all
Use earlier release of the database:	all
Use following dataset for the analysis:	all
Quality control			Auto cutoff plot
Remove redundant samples:	checked
Array quality control:	exclude biased arrays
Proportional hazards assumption:	checked
Cohort
Cohorts:	not selected
Results
P value:	2e-06
FDR:	0.01
			Upper quartile survival
			Low expression cohort (months)	High expression cohort (months)
			18.4	35

## Sheet: Figure 1H
Affy ID:	210416_s_at	bA444G7, CDS1, RAD53, ...
Survival:	RFS
Auto select best cutoff:	checked
Follow up threshold:	120 months
Censore at threshold:	checked
Compute median over entire database:	false
Cutoff value used in analysis:	313
Expression range of the probe:	5 - 1381
Probe set option:	user selected probe set
Invert HR values below 1:	not checked
Restrictions
ER status - IHC:	ER positive
ER status - array:	ER positive
PR status - IHC:	all
HER2 status - array:	all
Subtype - StGallen:	all
Subtype - PAM50:	all
Lymph node status:	all
Grade:	all
TP53 status:	all
Pietenpol subtype:	all
Use earlier release of the database:	all
Use following dataset for the analysis:	all
Quality control
Remove redundant samples:	checked		Auto cutoff plot
Array quality control:	exclude biased arrays
Proportional hazards assumption:	checked
Cohort
Cohorts:	not selected
Results
P value:	8e-07
FDR:	0.01
			Upper quartile survival
			Low expression cohort (months)	High expression cohort (months)
			92.3	55.2

## Sheet: Figure 10A
Affy ID:	205393_s_at	CHEK1, CHK1
Survival:	RFS
Auto select best cutoff:	checked
Follow up threshold:	120 months
Censore at threshold:	checked
Compute median over entire database:	false
Cutoff value used in analysis:	133
Expression range of the probe:	2 - 653
Probe set option:	user selected probe set
Invert HR values below 1:	not checked
Restrictions
ER status - IHC:	ER positive
ER status - array:	ER positive
PR status - IHC:	PR positive
HER2 status - array:	HER2 negative
Subtype - StGallen:	all
Subtype - PAM50:	all
Lymph node status:	all
Grade:	all
TP53 status:	all
Pietenpol subtype:	all
Use earlier release of the database:	all
Use following dataset for the analysis:	all
Quality control			Auto cutoff plot
Remove redundant samples:	checked
Array quality control:	exclude biased arrays
Proportional hazards assumption:	checked
Cohort
Cohorts:	not selected
Results
P value:	1.5e-05
FDR:	0.01
			Upper quartile survival
			Low expression cohort (months)	High expression cohort (months)
			NA	NA

## Sheet: Figure 10B
Affy ID:	205393_s_at	CHEK1, CHK1
Survival:	RFS
Auto select best cutoff:	checked
Follow up threshold:	120 months
Censore at threshold:	checked
Compute median over entire database:	false
Cutoff value used in analysis:	81
Expression range of the probe:	3 - 535
Probe set option:	user selected probe set
Invert HR values below 1:	not checked
Restrictions
ER status - IHC:	ER positive
ER status - array:	ER positive
PR status - IHC:	PR negative
HER2 status - array:	all
Subtype - StGallen:	all
Subtype - PAM50:	all
Lymph node status:	all
Grade:	all
TP53 status:	all
Pietenpol subtype:	all
Use earlier release of the database:	all
Use following dataset for the analysis:	all
Quality control
Remove redundant samples:	checked		Auto cutoff plot
Array quality control:	exclude biased arrays
Proportional hazards assumption:	checked
Cohort
Cohorts:	not selected
Results
P value:	0.0174
FDR:	over 50%
			Upper quartile survival
			Low expression cohort (months)	High expression cohort (months)
			NA	NA

## Sheet: Figure 11A
Affy ID:	205393_s_at	CHEK1, CHK1
Survival:	RFS
Auto select best cutoff:	checked
Follow up threshold:	120 months
Censore at threshold:	checked
Compute median over entire database:	false
Cutoff value used in analysis:	127
Expression range of the probe:	2 - 653
Probe set option:	user selected probe set
Invert HR values below 1:	not checked
Restrictions
ER status - IHC:	ER positive
ER status - array:	ER positive
PR status - IHC:	PR positive
HER2 status - array:	HER2 negative
Subtype - StGallen:	all
Subtype - PAM50:	all
Lymph node status:	all
Grade:	all
TP53 status:	all
Pietenpol subtype:	all
Use earlier release of the database:	all
Use following dataset for the analysis:	all
Quality control
Remove redundant samples:	checked		Auto cutoff plot
Array quality control:	exclude biased arrays
Proportional hazards assumption:	checked
Cohort
Cohorts:	patients with following systemic treatment
endocrine therapy:	include
chemotherapy:	any
Results
P value:	0.0005
FDR:	0.1
			Upper quartile survival
			Low expression cohort (months)	High expression cohort (months)
			NA	NA
