# Supplementary material for: Clinically relevant CHK1 inhibitors abrogate wild-type and Y537S mutant ERα expression and proliferation in luminal primary and metastatic breast cancer cells
Source: J Exp Clin Cancer Res. 2022 Apr 13;41:141. doi: 10.1186/s13046-022-02360-y (PMC9006609; doi:10.1186/s13046-022-02360-y)
Supplement: Supplementary file 5 — Additional file 5. Supplementary Table 4 [file 13046_2022_2360_MOESM5_ESM.xlsx]

## Sheet: Figure 11B
	Metastatic Tumor	Primary Tumor	Metastatic Tumor	Primary Tumor	Primary Tumor	Metastatic Tumor
	Resistant	Sensitive	Sensitive	Resistant	Resistant	Resistant
CELL LINE	UCD4 (Lum B - D538G)	UCD12 (Lum B)	UCD65 (LumA)	UCD46 (Basal)	UCD115 (Basal)	UCD178 (Lum B)
CHEK1	104.193	71.7344	54.266	128.96	67.264	117.172
CHEK2	6.83662	6.08155	6.11029	9.20617	6.60322	8.81848
ESR1	37.2672	13.5718	90.1316	1.43689	0.0186272	0.0161035
Data have been extracted by the RNA seq performed in Finlay-Schultz et al. Breast Cancer Research (2020) 22:68
